# Supplementary material for: Quantification of Circulating Cell-Free DNA as a NETosis Marker in Trauma Patients with Type 2 Diabetes Mellitus
Source: Methods Protoc. 2025 Apr 16;8(2):42. doi: 10.3390/mps8020042 (PMC12029683; doi:10.3390/mps8020042)
Supplement: Supplementary file 1 [file mps-08-00042-s001.zip]

Archive with 1 entries (1 files):
- mps-3481158-supplementary.pdf
